# Supplementary material for: Noncoding RNAs in Extracellular Fluids as Cancer Biomarkers: The New Frontier of Liquid Biopsies
Source: Cancers (Basel). 2019 Aug 14;11(8):1170. doi: 10.3390/cancers11081170 (PMC6721601; doi:10.3390/cancers11081170)
Supplement: Supplementary file 1 [file cancers-11-01170-s001.zip]

Archive with 1 entries (1 files):
- cancers-555829-supplementary.xlsx
