# Supplementary material for: Noncoding RNAs in Extracellular Fluids as Cancer Biomarkers: The New Frontier of Liquid Biopsies
Source: Cancers (Basel). 2019 Aug 14;11(8):1170. doi: 10.3390/cancers11081170 (PMC6721601; doi:10.3390/cancers11081170)
Supplement: Supplementary file 1 [file cancers-11-01170-s001.zip › cancers-555829-supplementary.xlsx]

## Sheet: A
Supplementary Table 1. A) Comparison of miRNA-cancer associations in tissues and body fluids: T is associated only in tissue, B only in body fluids and BT in both
	Digestive									Respiratory		Urological			Gynecological				Haematologic					Central nervous system (CNS)			Endocrine	Bone	Skin cancers
miRNA	Oral cancer	Nasopharyngeal cancer	Esophageal cancer	Hepatocellular carcinoma	Cholangio-carcinoma	Gallbladder carcinoma	Pancreatic cancer	Gastric cancer	Colorectal cancer	NSCLC	Laryngeal cancer	Renal cell carcinoma	Bladder cancer	Prostatic cancer	Breast cancer	Ovarian cancer	Endometrial cancer	Cervical cancer	Hodgkin Lymphoma	Non-Hodgkin Lymphoma	Chronic leukemia	Acute leukemia	Multiple myeloma	Glioma	Medullo-blastoma	Retino-blastoma	Thyroid cancer	Osteosarcoma	Melanoma
hsa-let-7a-3p														T
hsa-let-7a-5p	T	T	T	T		B	T	BT	BT	BT	B	T		BT	T						B	T		T			T	BT
hsa-let-7b-5p		T	T	BT			T	T	T	BT		T			BT	B		B				BT					T		T
hsa-let-7c-5p		T	T	T	T		T	BT	T	T		T	B	BT	BT						B	T		T
hsa-let-7d-5p	T	T	T	T			T	T	T	T		T			T	B					T
hsa-let-7e-5p		T	T	T			T	T	T	T				B	T	B							B	T		B	BT
hsa-let-7f-5p	T	T	T	BT			T	BT	BT	BT					T	B					B			T
hsa-let-7g-5p		T	T	T			T	T	T	T					T						B			T
hsa-let-7i-5p		T	T	T			T	BT	T	BT				B	T	BT				B	B
hsa-miR-1-3p													T		B
hsa-miR-1-5p																													B
hsa-miR-100-5p	T	B	T	T				T	T	T		T	T	T	T	T	B	T			B	B		T				T
hsa-miR-101-3p		T	T	T	T		T	T	T	T	T	T	T	T	BT	T	T	BT			B	T		T	T	T	T	BT	T
hsa-miR-103a-3p				T				T	T	T			T	BT	B	B								T
hsa-miR-105-5p				T				T						T										T
hsa-miR-106a-3p												T								T
hsa-miR-106a-5p			T		B			BT	BT	BT		T		B		T	T	T						BT				B
hsa-miR-106b-3p							B
hsa-miR-106b-5p			T	BT			B	BT	T	T	T	T	B		BT	B	BT	T			B			T	T		T	T
hsa-miR-107			T	T			T	T		T				BT	BT						B	T		T				T
hsa-miR-10a-5p							T	T	T	T		T			T			BT		T	BT	BT					B
hsa-miR-10b-3p				T																								T
hsa-miR-10b-5p	T	T	T	T			BT	T	T	T		T	T		BT		T	T				T		BT	T			T	T
hsa-miR-1178-3p							T
hsa-miR-1179			T						T															T
hsa-miR-1180-3p				T									T	T
hsa-miR-1181							T									T
hsa-miR-1182																T
hsa-miR-1202				T											B						B			T
hsa-miR-1203																					B
hsa-miR-1207-5p				T				T	T	T					BT
hsa-miR-122-3p				T						T
hsa-miR-122-5p				T	B	T		T			B	T	T		BT	B					B	T		BT				T
hsa-miR-1225-5p								T							B
hsa-miR-1228-3p				T				T							T		B
hsa-miR-1228-5p								T
hsa-miR-1229-3p									T						T
hsa-miR-1231																								T
hsa-miR-1233-3p												T
hsa-miR-1236-3p				T				T		T		T	T
hsa-miR-1238-3p										T
hsa-miR-124-3p	T	T	T	T			T	T	T	T			T	T	T	T		T		T		T		BT	T	T	BT	BT	T
hsa-miR-124-5p																								T
hsa-miR-1244										T
hsa-miR-1246			B						T	T				T	BT	BT		T
hsa-miR-1247-5p				T			T			T		T
hsa-miR-1250-5p	T
hsa-miR-1253										T
hsa-miR-1258				T											T														B
hsa-miR-125a-3p					B			T		T												T
hsa-miR-125a-5p	B		T	BT			T	T	T	BT	T			T	BT	T		T			B	T		T		T	T	T	T
hsa-miR-125b-2-3p									T
hsa-miR-125b-5p	BT	T	T	T				T	BT	BT		T	T	T	BT	BT				B	T	BT		BT	B	T	T	T	BT
hsa-miR-126-3p	T		T	T	B		BT	T	T	T		T	T	T	BT	BT			B		BT			T			T	T	T
hsa-miR-126-5p										T								T				T							B
hsa-miR-1260a																													B
hsa-miR-1260b				T						T		T
hsa-miR-1264																													B
hsa-miR-1266-5p								T						T
hsa-miR-1269a				T					T	T																			B
hsa-miR-1269b				T
hsa-miR-127-3p			T	T			T	T		T					BT	B		B						T				T
hsa-miR-127-5p				T
hsa-miR-1270																												T
hsa-miR-1271-5p	T			T			T	T	T	T				T	T	T	T											T
hsa-miR-1275		T								T
hsa-miR-1277-3p				T
hsa-miR-128-3p				T			T	T	T	T				T								T		BT	T			T
hsa-miR-1281					B
hsa-miR-1283																								T
hsa-miR-1284								T
hsa-miR-1285-3p												T		B
hsa-miR-1288-3p			T
hsa-miR-129-1-3p								T
hsa-miR-129-2-3p								T				T												T
hsa-miR-129-5p			T	T				T	T	T	T			T	T	T			B			B		T			T	T	T
hsa-miR-1290			T				B	T	T	T		T		B	B	B
hsa-miR-1291												T
hsa-miR-1294			T																					T
hsa-miR-1295b-3p									T
hsa-miR-1296-5p				T				T						T	T
hsa-miR-1297				T						T				T				T						T
hsa-miR-1298-5p								T
hsa-miR-1299				T
hsa-miR-1301-3p				T										T										T
hsa-miR-1302																													B
hsa-miR-1303								T			B
hsa-miR-1304-5p										T
hsa-miR-1306-5p																													B
hsa-miR-1307-3p									T					T	B
hsa-miR-130a-3p		T	T	T				T	BT	T				T	T	T	T			B	BT			BT				T
hsa-miR-130b-3p			T	T				T	T	T			T	BT	T	BT	T							BT			T	T
hsa-miR-130b-5p								T
hsa-miR-132-3p				T			T	T	T	T				T	T	T					B	B		T			T	T
hsa-miR-133a-3p	T		T	T			T	T	T	T	B	T	T	T	BT	T		T				B		T				T
hsa-miR-133b		T	T	T				T	T	T		T	T	T	B			T						T				BT
hsa-miR-134-5p		T		T				T	T	T		T			T		T				B			T				T	B
hsa-miR-135a-3p																T
hsa-miR-135a-5p		T		T			T	T	T	T		T	T	T	T									T			T		T
hsa-miR-135b-5p							T	T	T	T				T		B		T				B		T
hsa-miR-136-5p	T							T	T	T		T						T			B			T				T	T
hsa-miR-137-3p	T			T			T	T	T	T		T	T			T							T	BT			T	T	T
hsa-miR-138-5p	T	T	T	T			T	T	T	T	T	T	T	T	BT	T		T			BT			T		T	T	T	BT
hsa-miR-139-3p				T					T		T
hsa-miR-139-5p	T	T		T				T	T	T			T		BT	T	T				B	B		T	T		T	BT
hsa-miR-140-3p										T
hsa-miR-140-5p			T	T				T	T	T					T	BT					B			T		T		T
hsa-miR-141-3p	T	T	T	T			T	T	BT	BT	B	T	T	BT	T	BT				B	B			T			T	T	T
hsa-miR-141-5p														B				B
hsa-miR-142-3p	T	T		T				T	T	T		T			T	B		B		T		BT		T				T
hsa-miR-142-5p				T					T	T		T								T	B							T
hsa-miR-143-3p	T	T	T	T		BT	T	T	T	T		T	T	T	BT	T	T	T	B		B	BT		T		T	T	T	T
hsa-miR-144-3p	T	T	T	T	T		T	T		T	T	T	T		T	T		T	B			T	T	T			BT	T
hsa-miR-145-3p					B					T
hsa-miR-145-5p	T	T	T	T		T	T	T	T	T	B	T	T	BT	BT	BT	T	BT		B				T		T		T	B
hsa-miR-1468-5p				T																				T
hsa-miR-1469										T
hsa-miR-146a-5p	T		T	T			T	T	T	BT		T	T	T	T			BT			BT	B		T			BT		BT
hsa-miR-146b-5p	T		T	T		T		T	T	T		T		T	T									T			BT	T	T
hsa-miR-1470			T
hsa-miR-147a	T			T				T	T	T					T	B					B
hsa-miR-147b-3p				T
hsa-miR-148a-3p	T	T	T	T			T	T	T	T	T	T	T		T	BT		T			B			T			T	BT
hsa-miR-148b-3p		T		T			T	T	T	T					BT	T	T							T
hsa-miR-149-3p								T	T																				B
hsa-miR-149-5p		T		T				T	BT	T		T			T	BT								T
hsa-miR-150-3p			T				T		T															B
hsa-miR-150-5p			T	T	B		T	T	T	T				T	T	BT		BT		T	BT	BT		T				T	BT
hsa-miR-151a-3p			T																		BT							T
hsa-miR-151a-5p								T																			BT
hsa-miR-152-3p		T		T			T	T	T	T				T	T	T	T				B		T	T				BT	BT
hsa-miR-152-5p																B
hsa-miR-153-3p			T	T				T	T	T	T			T	T	T								T				T	T
hsa-miR-1537-3p					B																								B
hsa-miR-154-5p				T				T	T	T				T	T						B			T				T	B
hsa-miR-155-3p				T
hsa-miR-155-5p	T	BT	BT	T	B	T	B	T	BT	BT	BT	T	T	T	BT	BT	T	BT		BT	BT	BT		T			BT		BT
hsa-miR-15a-3p								T	T											B								T
hsa-miR-15a-5p			T	T			T	T	T	T		T		T	BT		T	T		B	BT			T				T
hsa-miR-15b-5p	T			T			T	T	T	T				T				T			T			BT					BT
hsa-miR-16-1-3p								T													T
hsa-miR-16-5p	BT	BT	BT	BT			T	B	T	T	T	T	T	BT	BT	B		T		B	BT			BT			T	BT	B
hsa-miR-17-3p										B
hsa-miR-17-5p		BT	BT	BT	T		BT	BT	BT	T			T	T	BT	T		T		BT	BT	T		BT	T	B		T	T
hsa-miR-181a-2-3p								T
hsa-miR-181a-5p	T			T			T	T	T	T	T	T		T	T			T		B	BT	T		T			BT	T	BT
hsa-miR-181b-3p															T
hsa-miR-181b-5p	T			T				T		T				T	BT	T		T			BT	BT		BT		T	BT	T	B
hsa-miR-181c-5p				T			T	T		T				T		T								T	T		T	T
hsa-miR-181d-5p			T	T					T	T				T										T	T		T
hsa-miR-182-5p				T		T	BT	T	BT	T	B	T	T	T	BT	T	T	BT	B		B	T		BT			T	T	BT
hsa-miR-1827									T																T
hsa-miR-183-3p										T
hsa-miR-183-5p		T	T	T				T	T	T		T	T	T	T		T	T			B			T		T	T	T
hsa-miR-184				T					T	T											B			T					T
hsa-miR-185-5p			T	T			T	T	T	T			T	T	T						B			BT					T
hsa-miR-186-5p	T		T				T	T	T	T			T	T			B	T					T			T			T
hsa-miR-187-3p	T			T		B		T	T	T				T				T										T
hsa-miR-187-5p	T									T
hsa-miR-188-5p	T	BT		T				T						T	B									T
hsa-miR-18a-5p		BT	BT	BT	T		T	BT	BT	T			T	T	BT	BT				T	BT			T	T	B		T	T
hsa-miR-18b-5p									BT						BT														T
hsa-miR-1908-5p		B								T														T				T
hsa-miR-190a-5p								T							T						B						B
hsa-miR-190b-5p				T
hsa-miR-191-5p			T	T			T	T	T	B		T		T	T	B					B							BT
hsa-miR-1910-5p																													B
hsa-miR-192-3p									T
hsa-miR-192-5p			T	T	B		BT	T	T	BT			T								BT	T						T
hsa-miR-193a-3p			T						T	T		T		T	T							T							B
hsa-miR-193a-5p								T	T							B
hsa-miR-193b-3p				T				T	T	BT					T	BT		T			B			BT					BT
hsa-miR-194-5p			T	T	B		T	T	T	T	T		T	T	B	T								T				T
hsa-miR-195-5p	T		T	T			T	BT	T	T	T	T	T	BT	BT			T			BT			T			T	BT	T
hsa-miR-196a-3p								T
hsa-miR-196a-5p	T		T	T			T	BT	T	T	T			BT	T	T		BT				B		T
hsa-miR-196b-5p	T		T				T	T	BT															T			T
hsa-miR-197-3p			T	T				T		T				B	BT	B				B	B		T	BT			T		B
hsa-miR-1973																													B
hsa-miR-1976										T
hsa-miR-198				T			T		T	T					T						B			T				T
hsa-miR-199a-3p			T	T				T				T												T			T	BT
hsa-miR-199a-5p			T	T				T	T	T		T	T	T	B	BT					B						T	BT	T
hsa-miR-199b-3p			T																								B
hsa-miR-199b-5p				T					T					T	T		B	T			B	T			T		T	T
hsa-miR-19a-3p		T	T	T	T			T	BT	BT	T		BT		BT	T		T		T	BT	T	BT	BT	T			T
hsa-miR-19b-3p		T	T	T	T			BT	BT	BT					T	B		T		T	T	T		BT	T			T	T
hsa-miR-200a-3p	BT	T	T	T			T	T	T	T		T	T		T	BT	T	B						T					T
hsa-miR-200b-3p	T	T	T	T	T		T	T	T	BT			T	T	T	BT	T	T						T				T	T
hsa-miR-200c-3p	T	T		T	T		T	BT	BT	BT	T	T	T		T	BT	BT	BT		B				T					BT
hsa-miR-202-3p			T	T		B		T	T	T			T			B				T			B	T				T
hsa-miR-203a-3p	T	T	T	T			T	T	T	BT	T	T	T	T	T	BT	B	T					T	BT				T	T
hsa-miR-204-3p				T																				T
hsa-miR-204-5p		T	T	T				T	T	T		T		T	T	T	BT	T				B		T		T	T	T	BT
hsa-miR-205-3p										T
hsa-miR-205-5p			T	T			T	T	T	BT	T	T	T	T	BT	BT	T	BT			T			BT			T	T	BT
hsa-miR-206	T			T				T	T	T	T	T	T	T	T	BT		T			B			T	T			B	BT
hsa-miR-208a-3p			T					T		T														B
hsa-miR-208b-3p																												T
hsa-miR-20a-3p								T
hsa-miR-20a-5p	T	BT	BT	T	T			BT	BT	BT				BT	T	BT		BT		T	BT	T	B	BT	T	B		BT	BT
hsa-miR-20b-5p			T	T				T	B			T	T	T	T			T		B
hsa-miR-21-3p	T			T					T		T
hsa-miR-21-5p	T	BT	BT	T	BT	B	BT	BT	BT	BT	BT	T	B	BT	BT	BT	BT	BT		BT	BT	B	T	BT		BT	BT	T	BT
hsa-miR-210-3p			T	T			B	T	T	BT		BT	BT	T	T	BT				B		B		BT	T			T	T
hsa-miR-210-5p																				B
hsa-miR-211-5p				T				T	T	T		T		T	T									T					BT
hsa-miR-2110														B
hsa-miR-212-3p		T		T			BT	T	T	BT	B	T		T	T	T		T			B			T			T	T
hsa-miR-214-3p	T	T	T	T			T	T	T	BT		T	T		BT	BT		T					T	T				T	T
hsa-miR-214-5p				T
hsa-miR-215-5p				T			T	T	T	T					T			T						T				B
hsa-miR-216a-3p							T		T
hsa-miR-216a-5p	T		T	T			T	T	T			T												T				T
hsa-miR-216b-3p							T			T
hsa-miR-216b-5p		T	T	T			T	T	T						T	T		T				T		T					T
hsa-miR-217-5p				T			T	T	T	T	T	T			T						B	T		T			T	T
hsa-miR-218-5p	T	T	T	T		T	T	T	T	T	T	T	T	T	T	T		T				B		BT				T	T
hsa-miR-219a-5p				T					T	T					T									T			T
hsa-miR-22-3p	T		T	T				T	T	T		T	T	T	T	B		T		T	B			T	T			T	BT
hsa-miR-221-3p	T		T	BT	B		T	BT	BT	T	BT	BT	T	BT	T	BT		T		B		B		BT	T	T	BT	BT	BT
hsa-miR-221-5p								T
hsa-miR-222-3p	T	T		BT			T	T		T			T	T	T		BT			B		B		BT	T	T	BT		T
hsa-miR-223-3p	T	BT	T	T		T	BT	T	T	T	B	T	T	BT	T	BT	BT	T		BT	BT	T		BT	B			BT	B
hsa-miR-223-5p										T
hsa-miR-224-3p																		T
hsa-miR-224-5p			T	BT				T	BT	T		T	T	T	T	T		T						T				T
hsa-miR-2278																B					T
hsa-miR-2392								T
hsa-miR-23a-3p				T			T	T	BT	T	T		T	T	T				B			B		BT				T
hsa-miR-23b-3p	T	T		T				T	T	T		T	T	T		T	T	T				B		T
hsa-miR-23b-5p																						T
hsa-miR-24-2-5p															T
hsa-miR-24-3p	T	BT		T				T	T	T	T		T	BT	BT			B	BT		B	B		T				T
hsa-miR-25-3p			T	T				T	BT	T				T		BT	T	BT						T			B	BT	T
hsa-miR-2682-5p																													B
hsa-miR-26a-5p	T		T	T	BT			T	T	T	T	T	T	BT	T	BT					T	T		T			T	T	T
hsa-miR-26b-5p	T	T	T	T				T	T	T	T	T	T	BT	T					T	B			T				T	T
hsa-miR-27a-3p	T	T	T	T			T	T	BT	T	T	T		T	T	T		T			BT	BT		T				BT	B
hsa-miR-27b-3p	T			T			T	T	T	T					T	T		T				T		BT
hsa-miR-28-3p			T						T
hsa-miR-28-5p				T				T	T			T				T													B
hsa-miR-2861																		T
hsa-miR-296-5p			T	T				T	T						T			T		B		B		T
hsa-miR-297	T									T
hsa-miR-298														B
hsa-miR-299-3p									T															T					B
hsa-miR-29a-3p	BT			T	T		T	T	BT	T					BT	B		BT		T	B	BT	B			T	T	B
hsa-miR-29b-3p	T		T	T			T	T	BT	T				T	BT	T	T			T	BT	T		T				BT
hsa-miR-29c-3p		BT	T	T			T	T	BT	BT			T	T	T					BT	B			T				B
hsa-miR-29c-5p						T																							B
hsa-miR-300							T			T	T				T									T				BT
hsa-miR-301a-3p				T			T	T	T	BT	T			BT	T		T						T	BT					B
hsa-miR-301b-3p							T	T		T				T			T
hsa-miR-302a-3p									T					T														T
hsa-miR-302b-3p			T	T				T		T														T				T
hsa-miR-302c-3p			T	T								T
hsa-miR-302d-3p			T																					T
hsa-miR-302f								T
hsa-miR-30a-3p				T					T
hsa-miR-30a-5p			BT	T				T	T	BT		T	B	BT	T	T		T						T			BT	T
hsa-miR-30b-5p			T	T	B		T	T	T	T				T							B			T	T		T		B
hsa-miR-30c-5p			T				B	T		BT		T		BT	T		T					T		T			T
hsa-miR-30d-5p				T				T	T	T		T		T											T		T
hsa-miR-30e-3p												T		T										T
hsa-miR-30e-5p				BT	T			T	T	T				T	T			T			T			T			T
hsa-miR-31-5p	T	B	T	T			T	T	T	T	BT			T	T			T			BT			T	T		BT		T
hsa-miR-3117-3p				T
hsa-miR-3120-5p									T
hsa-miR-3127-5p				T
hsa-miR-3129-5p								T
hsa-miR-3131				T																									B
hsa-miR-3141															B
hsa-miR-3163																										T
hsa-miR-3174								T
hsa-miR-3175																								T
hsa-miR-3188															T
hsa-miR-3189-3p					B																			T
hsa-miR-3196		B
hsa-miR-32-5p	T			T				T	T	T					T							T						T
hsa-miR-320a-3p		T		T			T	T	T	T					T	T		T			BT			BT		BT		BT	B
hsa-miR-320b									T
hsa-miR-320c													T											T
hsa-miR-320d																						B		T
hsa-miR-323a-3p							T							T							B			T
hsa-miR-323a-5p	T
hsa-miR-323b-3p																				B
hsa-miR-323b-5p																					B
hsa-miR-324-3p		T		T				T								B													B
hsa-miR-324-5p				T					T											B		B
hsa-miR-325				T
hsa-miR-326				T				T	T	T				B				T			BT			T				BT	T
hsa-miR-328-3p		T	T					T	T	T				B		B		T				T		T
hsa-miR-328-5p															T
hsa-miR-329-3p	T			T			T	T		T					T			T										T
hsa-miR-330-3p			T					T	T	T				T	T									T				T
hsa-miR-330-5p										T						T								T
hsa-miR-331-3p				T			T	T	T		B			BT				T				BT		BT					T
hsa-miR-335-5p			T	T		BT	T	T	T	T		T	T	T	BT	T		T						T			T	T
hsa-miR-337-3p				T			T	T										T			B
hsa-miR-337-5p																													B
hsa-miR-338-3p	T	T		T				T	T	T		T						T			B			T			T	T
hsa-miR-338-5p																								T		B			T
hsa-miR-339-3p									T													T							T
hsa-miR-339-5p				T				T		T					T	T						B					T
hsa-miR-33a-3p				T
hsa-miR-33a-5p				T			T		T	T	B			T	T			T			B			T				T	T
hsa-miR-33b-5p			T	T				T	T	T					T													T	T
hsa-miR-340-3p	T		T	T				T	T	T				T	T	T	T	T						T				T
hsa-miR-340-5p																											T
hsa-miR-342-3p				T					T	T								T			B	BT		BT				T	T
hsa-miR-342-5p									T
hsa-miR-345-5p	T			T				T	T	T				T						B		B
hsa-miR-346		T		T										B	T	T											BT
hsa-miR-34a-5p	T		T	T	T		T	T	T	BT	T	T	T	BT	BT	T	T	T		BT	B	T	B	T		T	BT	T	BT
hsa-miR-34b-3p														T
hsa-miR-34b-5p		T		T			T	T		T				BT	BT	T	T				T						T	T	T
hsa-miR-34c-3p		B		T						T														T
hsa-miR-34c-5p		T					T	T	T	BT				T	BT	T	T				T			T	T			T	T
hsa-miR-361-3p										T
hsa-miR-361-5p				T				T	T	T					T							B		T			T	T
hsa-miR-3619-5p														T
hsa-miR-362-3p				T				T				T			T
hsa-miR-362-5p				T								T						T
hsa-miR-363-3p				T				T	T	T						T					B						T	T
hsa-miR-3646															T
hsa-miR-3658													T
hsa-miR-365a-3p				T	T				T	T	T				BT	T												T	T
hsa-miR-365b-3p																										T
hsa-miR-3662				T						T
hsa-miR-367-3p				T			T	T		T											B				T			T
hsa-miR-369-3p																								T
hsa-miR-369-5p							T
hsa-miR-370-3p	T		T	T				T		T	T		T		T	B					B	T		T				T	T
hsa-miR-371a-3p			T
hsa-miR-371a-5p		T		T				T
hsa-miR-372-3p	T		T	T					T	T		T		T	BT	T	T	T						T				T
hsa-miR-373-3p	T		T	T			T	T	T	T			T		BT	B		T				B		T				T
hsa-miR-373-5p																													B
hsa-miR-374a-5p			T	T				T	T	T					T	B								B				BT	B
hsa-miR-374b-5p				T					T					T				T		T	B
hsa-miR-374c-5p																		T
hsa-miR-375-3p	T	T	BT	BT			T	T	BT	BT	T		B	B	BT	B		T					T	T			BT	BT
hsa-miR-376a-3p				T			T			T					B	BT								T					T
hsa-miR-376b-3p															T
hsa-miR-376c-3p								BT		T					B			T										T	T
hsa-miR-377-3p	T			T			T	T	T	T		T						T			B
hsa-miR-378a-3p									T																		B
hsa-miR-378a-5p		BT						BT	T		B	T		T	T	T						T		T
hsa-miR-379-5p				T				T							T			T						T				T
hsa-miR-381-3p			T	T				T	T	T					T		T											T
hsa-miR-382-5p			T						T	T				T	B	T												T
hsa-miR-383-5p				T					T	T					T	T						B		T	T
hsa-miR-384				T					T	T		T			T									T			T
hsa-miR-3908																								T
hsa-miR-3910				T
hsa-miR-3928-3p																												T	B
hsa-miR-3935		B
hsa-miR-3940-5p										T
hsa-miR-409-3p								T	T	T			T		BT	T		T						T				T
hsa-miR-410-3p	T						T	T	T	T					T
hsa-miR-411-5p									T	T		T			BT	T		T	B									T
hsa-miR-412-3p					B
hsa-miR-421		T						T						T	T									T				BT
hsa-miR-422a				T					T															T			T	T
hsa-miR-423-3p				T					T		T				T
hsa-miR-423-5p	T								T							T			B					T
hsa-miR-424-3p										T
hsa-miR-424-5p			T	T			T	T	T	T			T			T	T	T		B	BT	T		T				T	B
hsa-miR-425-3p		T	T					T							BT					B									T
hsa-miR-425-5p								T	T									BT				T						B
hsa-miR-4260									T
hsa-miR-4261									T
hsa-miR-4262				T
hsa-miR-4270															B
hsa-miR-4281															B
hsa-miR-4282									T
hsa-miR-4284		B														B
hsa-miR-429	T			T				T	T	BT		T	T	T	T	BT		T						T				T	T
hsa-miR-4294					B
hsa-miR-4295													T											T			T
hsa-miR-4301															T
hsa-miR-431-5p				T																B									B
hsa-miR-4317								T
hsa-miR-432-3p			T																										B
hsa-miR-432-5p										T				B		T					B
hsa-miR-4326										T
hsa-miR-433-3p	T			T				T	T						T	T		T	B					T		T		T
hsa-miR-4433a-5p		B
hsa-miR-4443																												T
hsa-miR-4458				T					T
hsa-miR-4465										T
hsa-miR-4469															T
hsa-miR-4476					B
hsa-miR-448				T			T	T	T	T					T	T												T
hsa-miR-4484																								T
hsa-miR-4487									T																				B
hsa-miR-4497											T
hsa-miR-449a		T		T			T	T	T	T				T	T	T	T							T				T
hsa-miR-449b-5p										T
hsa-miR-449c-5p								T
hsa-miR-4500										T
hsa-miR-450a-5p				T																									B
hsa-miR-450b-3p															T
hsa-miR-450b-5p									T
hsa-miR-451a		T	T	T			T	BT	T	T		T	T		T	B				B	BT	BT		BT	B		BT	BT	B
hsa-miR-452-5p			T	T					T	T				T	T									T				T
hsa-miR-4530					B										T
hsa-miR-454-3p			T	T				T		T				T				T						BT				T	B
hsa-miR-455-3p			T				T			T																			T
hsa-miR-455-5p				T				T	T	T					T														T
hsa-miR-4634															B
hsa-miR-4644																					B
hsa-miR-4649-3p		T
hsa-miR-4656																					B
hsa-miR-466									T					T
hsa-miR-4665-3p		B
hsa-miR-4706																													B
hsa-miR-4723-5p														T
hsa-miR-4775									T
hsa-miR-4782-3p										T
hsa-miR-4787-3p																													B
hsa-miR-4787-5p							T
hsa-miR-483-3p			T	T				T	T							B						B
hsa-miR-483-5p	T	B		T	B									BT									B	T
hsa-miR-484									T						B			T			B
hsa-miR-485-3p				T											T							B		T
hsa-miR-485-5p				T				T	T	T					T	B								T					T
hsa-miR-486-3p																										T
hsa-miR-486-5p		B	T	T			B	B	T	T			B	T				BT				T		T			T
hsa-miR-487a-3p				T																								B
hsa-miR-487b-3p									T													B
hsa-miR-488-5p				T				T				T				T												T
hsa-miR-489-3p				T					T						T			T						T				T
hsa-miR-489-5p															T
hsa-miR-490-3p				T				T	T	T					T													T
hsa-miR-490-5p				T								T	T
hsa-miR-491-5p		T	T	T				T		T				T				T			B							T
hsa-miR-493-3p														T
hsa-miR-493-5p				T			T	T					T	T														B	T
hsa-miR-494-3p	T	T	T	T			T	T	T	T					T	T		BT			B	T		T
hsa-miR-495-3p			T	T				T	T	T		T	T		T		T							T	T			T	T
hsa-miR-497-5p	T	T		T			T	T	T	T		T		T	T	T		T					T	BT		T	T	BT	BT
hsa-miR-498-5p			T						T	T					T	T										T
hsa-miR-499a-5p	T								T	T																		T
hsa-miR-5003-3p															T
hsa-miR-500a-3p				T				T						T
hsa-miR-500a-5p				T
hsa-miR-501-3p				T										BT														B
hsa-miR-501-5p				T				T		T								T
hsa-miR-502-3p				T
hsa-miR-502-5p				T				T	T						T													B
hsa-miR-503-3p										T					T
hsa-miR-503-5p	T		T	T				T	T	T	T			T	T	T								T				T
hsa-miR-504-5p																								T				T
hsa-miR-505-3p				T													T											T
hsa-miR-505-5p															B
hsa-miR-506-3p	T	T	T	T			T	T	T			T			T			T						T				T
hsa-miR-508-3p								T				T
hsa-miR-508-5p				T				T																T
hsa-miR-509-3p								T				T				T								T					B
hsa-miR-509-5p							T			T		T		T															B
hsa-miR-510-5p												T			T
hsa-miR-5100										T
hsa-miR-511-5p									T	T												B
hsa-miR-512-3p										T
hsa-miR-512-5p										T					T
hsa-miR-513a-5p			T																									T
hsa-miR-513b-5p		B						T
hsa-miR-514a-3p												T				T
hsa-miR-516b-5p										T
hsa-miR-517a-3p									T						T
hsa-miR-517c-3p																								T
hsa-miR-518a-3p									T
hsa-miR-518b			T
hsa-miR-519a-3p				T												T								T
hsa-miR-519d-3p				T				T		T					T	T		T										T	T
hsa-miR-519e-3p																						B
hsa-miR-520a-3p				T						T					T
hsa-miR-520b-3p				T					T							T								T
hsa-miR-520c-3p				T				T							T									T
hsa-miR-520d-3p								T							T													T	B
hsa-miR-520d-5p									T															T
hsa-miR-520e-3p															T
hsa-miR-520f-3p				T				T																B
hsa-miR-520g-3p				T											T
hsa-miR-522-3p				T					T																				B
hsa-miR-524-5p								T																					B
hsa-miR-525-3p				T
hsa-miR-525-5p											T
hsa-miR-526b-3p									T
hsa-miR-526b-5p				T						T					T
hsa-miR-527																B								T
hsa-miR-532-3p																T
hsa-miR-532-5p								T	T							T										T			T
hsa-miR-539-5p		T		T					T					T	T									T			T	T
hsa-miR-541-3p							T			T
hsa-miR-542-3p	T			T				T	T	T			T					B						T				T	T
hsa-miR-542-5p										T												B						T
hsa-miR-543								T	T					T			T							T				T
hsa-miR-544a				T				T	T	T					T			T						T
hsa-miR-545-3p				T				T		T
hsa-miR-548a-3p																													B
hsa-miR-548a-5p				T																									B
hsa-miR-548b-3p																								T
hsa-miR-548b-5p																								B
hsa-miR-548c-3p																T								BT
hsa-miR-548k			T
hsa-miR-548l																													B
hsa-miR-548p				T
hsa-miR-548q		B
hsa-miR-550a-3p																													B
hsa-miR-551a									T							T
hsa-miR-551b-3p								T								T
hsa-miR-552-3p									T
hsa-miR-553																													B
hsa-miR-556-3p													T
hsa-miR-557																B
hsa-miR-558								T
hsa-miR-561-3p								T
hsa-miR-564				T				T		T											T			T				T
hsa-miR-567															T													T
hsa-miR-568																					B
hsa-miR-5691																											T
hsa-miR-570-3p				T						T											T
hsa-miR-5703																T
hsa-miR-572		T										T				T					B
hsa-miR-573				T										T															T
hsa-miR-5739																					B
hsa-miR-574-3p			T	T										B	T	B					T			B				T
hsa-miR-574-5p									T
hsa-miR-575								T
hsa-miR-576-3p													T
hsa-miR-576-5p																								T
hsa-miR-577				T				T	T															T			T
hsa-miR-582-5p				T				T	T												B
hsa-miR-584-3p								T
hsa-miR-584-5p			T							T														T			T
hsa-miR-585-3p								T		T
hsa-miR-586																												T
hsa-miR-588										T				T	T
hsa-miR-589-3p										T
hsa-miR-589-5p				T
hsa-miR-590-3p				T					T					T		T								BT
hsa-miR-590-5p				T				T	T	T					T			T											T
hsa-miR-592				T					T	T					T									T
hsa-miR-593-5p																B
hsa-miR-595																BT								T
hsa-miR-597-5p															T
hsa-miR-598-3p								T	T	T														T				BT
hsa-miR-599				T				T		T					T									T
hsa-miR-600									T													T
hsa-miR-601								T							T
hsa-miR-603											B					B								T				T
hsa-miR-605-5p										T																			T
hsa-miR-607																					B
hsa-miR-6075					B																B
hsa-miR-608				T					T							B								T
hsa-miR-610				T					T	T														T				T	T
hsa-miR-612				T												B													T
hsa-miR-613			T	T			T	T	T		T		T	T	T	T								T		T	T	T
hsa-miR-614										T						T
hsa-miR-615-3p								T		T				T										T
hsa-miR-615-5p				T			T
hsa-miR-616-3p								T
hsa-miR-616-5p								T		T														T
hsa-miR-618														T
hsa-miR-622			T	T				T	T					B										T			T
hsa-miR-623										T
hsa-miR-624-3p																													B
hsa-miR-625-3p									T	T				B		B
hsa-miR-625-5p				T				T	T						T									T					T
hsa-miR-626																								T
hsa-miR-627-5p								T	T																				B
hsa-miR-628-5p														T
hsa-miR-629-3p							T	T								T
hsa-miR-629-5p																													B
hsa-miR-630		B	T	T			T	T	T	T		T			T	T								T
hsa-miR-632	T										T										B
hsa-miR-634				T												B		T						T
hsa-miR-635										T
hsa-miR-636																					B
hsa-miR-637				T			T
hsa-miR-638			T	T				T	T						T			T		B								T	T
hsa-miR-639													T														T
hsa-miR-640					B																B
hsa-miR-641										T
hsa-miR-642a-5p														T		B												B
hsa-miR-642b-3p															B
hsa-miR-644a			T					T
hsa-miR-645									T			T			T
hsa-miR-646	T		T					T	T			T						B										T
hsa-miR-647								T
hsa-miR-649																B
hsa-miR-650				T				T														T		T
hsa-miR-652-3p								T		T				T	BT
hsa-miR-655-3p			T	T												T										T
hsa-miR-656-3p																								T
hsa-miR-657				T
hsa-miR-660-5p										T	B				T						B
hsa-miR-661										T						T								T
hsa-miR-663a		T		T			T	T		T														T			T	B
hsa-miR-663b		T					T																					T
hsa-miR-664a-3p				T														T										T
hsa-miR-665																												T
hsa-miR-668-3p	T
hsa-miR-671-5p														T	T
hsa-miR-675-5p				T			T	T	T	T					T									T		T
hsa-miR-6799-5p					B
hsa-miR-6836-3p					B
hsa-miR-6861-5p															B
hsa-miR-6875-5p															B
hsa-miR-6880-5p					B
hsa-miR-6883-5p									T
hsa-miR-7-5p							T									B								T					T
hsa-miR-708-3p															T
hsa-miR-708-5p				T				T		T		T										B
hsa-miR-711																				B				B	B
hsa-miR-718			T
hsa-miR-744-5p		T					T	B	T					T
hsa-miR-7515										T
hsa-miR-758-3p																		T
hsa-miR-760									T	T						T
hsa-miR-761				T					T	T					T	T
hsa-miR-762															T
hsa-miR-764																													B
hsa-miR-765				T										T														T
hsa-miR-766-3p									T			T				B
hsa-miR-767-3p										T
hsa-miR-769-5p										T
hsa-miR-802								T						T	T													T
hsa-miR-873-5p				T				T							T									T
hsa-miR-874-3p				T				T	T						T													T
hsa-miR-875-5p				T
hsa-miR-876-3p							T
hsa-miR-877-5p	T			T
hsa-miR-885-5p				T							T	T
hsa-miR-887-5p																	BT
hsa-miR-888-5p				T
hsa-miR-892a				T					T
hsa-miR-892b															T
hsa-miR-9-3p		T		T				T																			BT
hsa-miR-9-5p					B					T							B	B											B
hsa-miR-922				T
hsa-miR-92a-3p	T	T	T	T	T		T	T	BT	T			T		BT	BT	BT	BT		BT	BT	BT	B	T	T			T	T
hsa-miR-92b-3p	T	T		T	T				T	T				B										T				T
hsa-miR-93-5p		T	T	T				T	T	T	T			B	BT	BT	T					B		BT				T
hsa-miR-935				T				T												B				B	B
hsa-miR-936																								T
hsa-miR-937-3p								T		T
hsa-miR-938							B		T
hsa-miR-940		B		T			T	T					T	T										T
hsa-miR-941				T
hsa-miR-942-5p			T
hsa-miR-944									T	T					T		T	T
hsa-miR-95-3p				T					T	T											B						B	BT
hsa-miR-9500										T
hsa-miR-96-5p		T	T	T			T		BT	T		T	T	T	BT	T					T			T				T
hsa-miR-98-5p	T	T	T	T			T	T	T	T					T	T								T			T		T
hsa-miR-99a-5p		T	T	T			T	T		T		T	T		T		BT	T			B	T		T				T
hsa-miR-99b-3p	T
hsa-miR-99b-5p			T	T						T						B		T						T
hsa-miR-10			B							B					B
hsa-miR-106																					B
hsa-miR-1201																					B
hsa-miR-1207																T
hsa-miR-123																					B
hsa-miR-1254									T	T
hsa-miR-1259								T
hsa-miR-1274a								T				T				B
hsa-miR-1280									T	T			T																BT
hsa-miR-128b								T														B
hsa-miR-1308																							B
hsa-miR-133																								B
hsa-miR-142				T											T
hsa-miR-145b																											B
hsa-miR-149a											B
hsa-miR-181-5p																B
hsa-miR-1811a*														B
hsa-miR-1826									T			T			T
hsa-miR-19																				B
hsa-miR-196																					B
hsa-miR-199																						B
hsa-miR-199-3p								B
hsa-miR-200																								B
hsa-miR-201															B
hsa-miR-219a																													B
hsa-miR-220																					B
hsa-miR-220a	T
hsa-miR-29					B																B			B
hsa-miR-3064																T
hsa-miR-3607										T
hsa-miR-3613																											T
hsa-miR-3676																					B
hsa-miR-374-5p																													B
hsa-miR-397a																								B
hsa-miR-397b																								B
hsa-miR-397c																								B
hsa-miR-4417				T
hsa-miR-442																					B
hsa-miR-4423										T
hsa-miR-45		B
hsa-miR-4532																													B
hsa-miR-4731																													B
hsa-miR-4792		T
hsa-miR-485				T					T	T
hsa-miR-4853p											B
hsa-miR-566												T												T
hsa-miR-720									T			T			T	B		T				T	B						B
hsa-miR-767																													T
hsa-miR-769																													T
hsa-miR-770				T						T
hsa-miR-801															B	B
hsa-miR-886-3p																											T
hsa-miR-886-5p																		T
hsa-miR-90																					B
hsa-miR-923																					B

## Sheet: B
Supplementary Table 1. B) Number of cancer types associated to each miRNA in body fluids and/or tissues
miRNA	Only body fluids	Only tissue	Both body fluids and tissue
hsa-let-7a-3p	0	1	0
hsa-let-7a-5p	3	10	5
hsa-let-7b-5p	2	8	4
hsa-let-7c-5p	2	10	3
hsa-let-7d-5p	1	11	0
hsa-let-7e-5p	4	9	1
hsa-let-7f-5p	2	6	4
hsa-let-7g-5p	1	9	0
hsa-let-7i-5p	3	6	3
hsa-miR-1-3p	1	1	0
hsa-miR-1-5p	1	0	0
hsa-miR-100-5p	4	14	0
hsa-miR-101-3p	1	20	3
hsa-miR-103a-3p	2	6	1
hsa-miR-105-5p	0	4	0
hsa-miR-106a-3p	0	2	0
hsa-miR-106a-5p	3	5	4
hsa-miR-106b-3p	1	0	0
hsa-miR-106b-5p	4	10	4
hsa-miR-107	1	8	2
hsa-miR-10a-5p	1	7	3
hsa-miR-10b-3p	0	2	0
hsa-miR-10b-5p	0	15	3
hsa-miR-1178-3p	0	1	0
hsa-miR-1179	0	3	0
hsa-miR-1180-3p	0	3	0
hsa-miR-1181	0	2	0
hsa-miR-1182	0	1	0
hsa-miR-1202	2	2	0
hsa-miR-1203	1	0	0
hsa-miR-1207-5p	0	4	1
hsa-miR-122-3p	0	2	0
hsa-miR-122-5p	4	7	2
hsa-miR-1225-5p	1	1	0
hsa-miR-1228-3p	1	3	0
hsa-miR-1228-5p	0	1	0
hsa-miR-1229-3p	0	2	0
hsa-miR-1231	0	1	0
hsa-miR-1233-3p	0	1	0
hsa-miR-1236-3p	0	5	0
hsa-miR-1238-3p	0	1	0
hsa-miR-124-3p	0	18	3
hsa-miR-124-5p	0	1	0
hsa-miR-1244	0	1	0
hsa-miR-1246	1	4	2
hsa-miR-1247-5p	0	4	0
hsa-miR-1250-5p	0	1	0
hsa-miR-1253	0	1	0
hsa-miR-1258	1	2	0
hsa-miR-125a-3p	1	3	0
hsa-miR-125a-5p	2	14	3
hsa-miR-125b-2-3p	0	1	0
hsa-miR-125b-5p	2	11	8
hsa-miR-126-3p	2	13	4
hsa-miR-126-5p	1	3	0
hsa-miR-1260a	1	0	0
hsa-miR-1260b	0	3	0
hsa-miR-1264	1	0	0
hsa-miR-1266-5p	0	2	0
hsa-miR-1269a	1	3	0
hsa-miR-1269b	0	1	0
hsa-miR-127-3p	2	7	1
hsa-miR-127-5p	0	1	0
hsa-miR-1270	0	1	0
hsa-miR-1271-5p	0	11	0
hsa-miR-1275	0	2	0
hsa-miR-1277-3p	0	1	0
hsa-miR-128-3p	0	9	1
hsa-miR-1281	1	0	0
hsa-miR-1283	0	1	0
hsa-miR-1284	0	1	0
hsa-miR-1285-3p	1	1	0
hsa-miR-1288-3p	0	1	0
hsa-miR-129-1-3p	0	1	0
hsa-miR-129-2-3p	0	3	0
hsa-miR-129-5p	2	13	0
hsa-miR-1290	4	5	0
hsa-miR-1291	0	1	0
hsa-miR-1294	0	2	0
hsa-miR-1295b-3p	0	1	0
hsa-miR-1296-5p	0	4	0
hsa-miR-1297	0	5	0
hsa-miR-1298-5p	0	1	0
hsa-miR-1299	0	1	0
hsa-miR-1301-3p	0	3	0
hsa-miR-1302	1	0	0
hsa-miR-1303	1	1	0
hsa-miR-1304-5p	0	1	0
hsa-miR-1306-5p	1	0	0
hsa-miR-1307-3p	1	2	0
hsa-miR-130a-3p	1	10	3
hsa-miR-130b-3p	0	10	3
hsa-miR-130b-5p	0	1	0
hsa-miR-132-3p	2	11	0
hsa-miR-133a-3p	2	14	1
hsa-miR-133b	1	11	1
hsa-miR-134-5p	2	10	0
hsa-miR-135a-3p	0	1	0
hsa-miR-135a-5p	0	13	0
hsa-miR-135b-5p	2	7	0
hsa-miR-136-5p	1	9	0
hsa-miR-137-3p	0	13	1
hsa-miR-138-5p	0	18	3
hsa-miR-139-3p	0	3	0
hsa-miR-139-5p	2	12	2
hsa-miR-140-3p	0	1	0
hsa-miR-140-5p	1	9	1
hsa-miR-141-3p	3	13	4
hsa-miR-141-5p	2	0	0
hsa-miR-142-3p	2	11	1
hsa-miR-142-5p	1	6	0
hsa-miR-143-3p	2	19	3
hsa-miR-144-3p	1	18	1
hsa-miR-145-3p	1	1	0
hsa-miR-145-5p	3	15	4
hsa-miR-1468-5p	0	2	0
hsa-miR-1469	0	1	0
hsa-miR-146a-5p	1	11	5
hsa-miR-146b-5p	0	13	1
hsa-miR-1470	0	1	0
hsa-miR-147a	2	6	0
hsa-miR-147b-3p	0	1	0
hsa-miR-148a-3p	1	15	2
hsa-miR-148b-3p	0	9	1
hsa-miR-149-3p	1	2	0
hsa-miR-149-5p	0	7	2
hsa-miR-150-3p	1	3	0
hsa-miR-150-5p	1	11	5
hsa-miR-151a-3p	0	2	1
hsa-miR-151a-5p	0	1	1
hsa-miR-152-3p	1	12	2
hsa-miR-152-5p	1	0	0
hsa-miR-153-3p	0	12	0
hsa-miR-1537-3p	2	0	0
hsa-miR-154-5p	2	8	0
hsa-miR-155-3p	0	1	0
hsa-miR-155-5p	2	9	13
hsa-miR-15a-3p	1	3	0
hsa-miR-15a-5p	1	12	2
hsa-miR-15b-5p	0	9	2
hsa-miR-16-1-3p	0	2	0
hsa-miR-16-5p	4	8	9
hsa-miR-17-3p	1	0	0
hsa-miR-17-5p	1	10	10
hsa-miR-181a-2-3p	0	1	0
hsa-miR-181a-5p	1	14	3
hsa-miR-181b-3p	0	1	0
hsa-miR-181b-5p	1	9	5
hsa-miR-181c-5p	0	10	0
hsa-miR-181d-5p	0	8	0
hsa-miR-182-5p	3	12	6
hsa-miR-1827	0	2	0
hsa-miR-183-3p	0	1	0
hsa-miR-183-5p	1	16	0
hsa-miR-184	1	5	0
hsa-miR-185-5p	1	10	1
hsa-miR-186-5p	1	12	0
hsa-miR-187-3p	1	8	0
hsa-miR-187-5p	0	2	0
hsa-miR-188-5p	1	5	1
hsa-miR-18a-5p	1	10	8
hsa-miR-18b-5p	0	1	2
hsa-miR-1908-5p	1	3	0
hsa-miR-190a-5p	2	2	0
hsa-miR-190b-5p	0	1	0
hsa-miR-191-5p	3	8	1
hsa-miR-1910-5p	1	0	0
hsa-miR-192-3p	0	1	0
hsa-miR-192-5p	1	7	3
hsa-miR-193a-3p	1	7	0
hsa-miR-193a-5p	1	2	0
hsa-miR-193b-3p	1	5	4
hsa-miR-194-5p	2	12	0
hsa-miR-195-5p	0	13	5
hsa-miR-196a-3p	0	1	0
hsa-miR-196a-5p	1	10	3
hsa-miR-196b-5p	0	6	1
hsa-miR-197-3p	5	6	2
hsa-miR-1973	1	0	0
hsa-miR-1976	0	1	0
hsa-miR-198	1	7	0
hsa-miR-199a-3p	0	6	1
hsa-miR-199a-5p	2	10	2
hsa-miR-199b-3p	1	1	0
hsa-miR-199b-5p	2	9	0
hsa-miR-19a-3p	0	12	7
hsa-miR-19b-3p	1	12	4
hsa-miR-200a-3p	1	13	2
hsa-miR-200b-3p	0	16	2
hsa-miR-200c-3p	1	10	7
hsa-miR-202-3p	3	9	0
hsa-miR-203a-3p	1	16	3
hsa-miR-204-3p	0	2	0
hsa-miR-204-5p	1	15	2
hsa-miR-205-3p	0	1	0
hsa-miR-205-5p	0	13	6
hsa-miR-206	2	13	2
hsa-miR-208a-3p	1	3	0
hsa-miR-208b-3p	0	1	0
hsa-miR-20a-3p	0	1	0
hsa-miR-20a-5p	2	7	12
hsa-miR-20b-5p	2	8	0
hsa-miR-21-3p	0	4	0
hsa-miR-21-5p	3	5	19
hsa-miR-210-3p	3	9	5
hsa-miR-210-5p	1	0	0
hsa-miR-211-5p	0	8	1
hsa-miR-2110	1	0	0
hsa-miR-212-3p	2	12	2
hsa-miR-214-3p	0	14	3
hsa-miR-214-5p	0	1	0
hsa-miR-215-5p	1	8	0
hsa-miR-216a-3p	0	2	0
hsa-miR-216a-5p	0	9	0
hsa-miR-216b-3p	0	2	0
hsa-miR-216b-5p	0	12	0
hsa-miR-217-5p	1	12	0
hsa-miR-218-5p	1	18	1
hsa-miR-219a-5p	0	6	0
hsa-miR-22-3p	2	15	1
hsa-miR-221-3p	3	9	11
hsa-miR-221-5p	0	1	0
hsa-miR-222-3p	2	11	4
hsa-miR-223-3p	3	12	9
hsa-miR-223-5p	0	1	0
hsa-miR-224-3p	0	1	0
hsa-miR-224-5p	0	11	2
hsa-miR-2278	1	1	0
hsa-miR-2392	0	1	0
hsa-miR-23a-3p	2	9	2
hsa-miR-23b-3p	1	13	0
hsa-miR-23b-5p	0	1	0
hsa-miR-24-2-5p	0	1	0
hsa-miR-24-3p	3	9	4
hsa-miR-25-3p	1	8	4
hsa-miR-2682-5p	1	0	0
hsa-miR-26a-5p	0	16	3
hsa-miR-26b-5p	1	15	1
hsa-miR-27a-3p	1	14	4
hsa-miR-27b-3p	0	10	1
hsa-miR-28-3p	0	2	0
hsa-miR-28-5p	1	5	0
hsa-miR-2861	0	1	0
hsa-miR-296-5p	2	7	0
hsa-miR-297	0	2	0
hsa-miR-298	1	0	0
hsa-miR-299-3p	1	2	0
hsa-miR-29a-3p	4	8	5
hsa-miR-29b-3p	0	12	4
hsa-miR-29c-3p	2	8	4
hsa-miR-29c-5p	1	1	0
hsa-miR-300	0	5	1
hsa-miR-301a-3p	1	8	3
hsa-miR-301b-3p	0	5	0
hsa-miR-302a-3p	0	3	0
hsa-miR-302b-3p	0	6	0
hsa-miR-302c-3p	0	3	0
hsa-miR-302d-3p	0	2	0
hsa-miR-302f	0	1	0
hsa-miR-30a-3p	0	2	0
hsa-miR-30a-5p	1	9	4
hsa-miR-30b-5p	3	10	0
hsa-miR-30c-5p	1	8	2
hsa-miR-30d-5p	0	8	0
hsa-miR-30e-3p	0	3	0
hsa-miR-30e-5p	0	10	1
hsa-miR-31-5p	1	13	3
hsa-miR-3117-3p	0	1	0
hsa-miR-3120-5p	0	1	0
hsa-miR-3127-5p	0	1	0
hsa-miR-3129-5p	0	1	0
hsa-miR-3131	1	1	0
hsa-miR-3141	1	0	0
hsa-miR-3163	0	1	0
hsa-miR-3174	0	1	0
hsa-miR-3175	0	1	0
hsa-miR-3188	0	1	0
hsa-miR-3189-3p	1	1	0
hsa-miR-3196	1	0	0
hsa-miR-32-5p	0	8	0
hsa-miR-320a-3p	1	9	4
hsa-miR-320b	0	1	0
hsa-miR-320c	0	2	0
hsa-miR-320d	1	1	0
hsa-miR-323a-3p	1	3	0
hsa-miR-323a-5p	0	1	0
hsa-miR-323b-3p	1	0	0
hsa-miR-323b-5p	1	0	0
hsa-miR-324-3p	2	3	0
hsa-miR-324-5p	2	2	0
hsa-miR-325	0	1	0
hsa-miR-326	1	7	2
hsa-miR-328-3p	2	8	0
hsa-miR-328-5p	0	1	0
hsa-miR-329-3p	0	8	0
hsa-miR-330-3p	0	8	0
hsa-miR-330-5p	0	3	0
hsa-miR-331-3p	1	6	3
hsa-miR-335-5p	0	14	2
hsa-miR-337-3p	1	4	0
hsa-miR-337-5p	1	0	0
hsa-miR-338-3p	1	11	0
hsa-miR-338-5p	1	2	0
hsa-miR-339-3p	0	3	0
hsa-miR-339-5p	1	6	0
hsa-miR-33a-3p	0	1	0
hsa-miR-33a-5p	2	10	0
hsa-miR-33b-5p	0	8	0
hsa-miR-340-3p	0	13	0
hsa-miR-340-5p	0	1	0
hsa-miR-342-3p	1	6	2
hsa-miR-342-5p	0	1	0
hsa-miR-345-5p	2	6	0
hsa-miR-346	1	4	1
hsa-miR-34a-5p	2	17	6
hsa-miR-34b-3p	0	1	0
hsa-miR-34b-5p	0	11	2
hsa-miR-34c-3p	1	3	0
hsa-miR-34c-5p	0	12	2
hsa-miR-361-3p	0	1	0
hsa-miR-361-5p	1	8	0
hsa-miR-3619-5p	0	1	0
hsa-miR-362-3p	0	4	0
hsa-miR-362-5p	0	3	0
hsa-miR-363-3p	1	7	0
hsa-miR-3646	0	1	0
hsa-miR-3658	0	1	0
hsa-miR-365a-3p	0	8	1
hsa-miR-365b-3p	0	1	0
hsa-miR-3662	0	2	0
hsa-miR-367-3p	1	6	0
hsa-miR-369-3p	0	1	0
hsa-miR-369-5p	0	1	0
hsa-miR-370-3p	2	12	0
hsa-miR-371a-3p	0	1	0
hsa-miR-371a-5p	0	3	0
hsa-miR-372-3p	0	12	1
hsa-miR-373-3p	2	11	1
hsa-miR-373-5p	1	0	0
hsa-miR-374a-5p	3	6	1
hsa-miR-374b-5p	1	5	0
hsa-miR-374c-5p	0	1	0
hsa-miR-375-3p	3	8	7
hsa-miR-376a-3p	1	5	1
hsa-miR-376b-3p	0	1	0
hsa-miR-376c-3p	1	4	1
hsa-miR-377-3p	1	8	0
hsa-miR-378a-3p	1	1	0
hsa-miR-378a-5p	1	7	2
hsa-miR-379-5p	0	6	0
hsa-miR-381-3p	0	8	0
hsa-miR-382-5p	1	6	0
hsa-miR-383-5p	1	7	0
hsa-miR-384	0	7	0
hsa-miR-3908	0	1	0
hsa-miR-3910	0	1	0
hsa-miR-3928-3p	1	1	0
hsa-miR-3935	1	0	0
hsa-miR-3940-5p	0	1	0
hsa-miR-409-3p	0	8	1
hsa-miR-410-3p	0	6	0
hsa-miR-411-5p	1	6	1
hsa-miR-412-3p	1	0	0
hsa-miR-421	0	5	1
hsa-miR-422a	0	5	0
hsa-miR-423-3p	0	4	0
hsa-miR-423-5p	1	4	0
hsa-miR-424-3p	0	1	0
hsa-miR-424-5p	2	13	1
hsa-miR-425-3p	1	4	1
hsa-miR-425-5p	1	3	1
hsa-miR-4260	0	1	0
hsa-miR-4261	0	1	0
hsa-miR-4262	0	1	0
hsa-miR-4270	1	0	0
hsa-miR-4281	1	0	0
hsa-miR-4282	0	1	0
hsa-miR-4284	2	0	0
hsa-miR-429	0	12	2
hsa-miR-4294	1	0	0
hsa-miR-4295	0	3	0
hsa-miR-4301	0	1	0
hsa-miR-431-5p	2	1	0
hsa-miR-4317	0	1	0
hsa-miR-432-3p	1	1	0
hsa-miR-432-5p	2	2	0
hsa-miR-4326	0	1	0
hsa-miR-433-3p	1	10	0
hsa-miR-4433a-5p	1	0	0
hsa-miR-4443	0	1	0
hsa-miR-4458	0	2	0
hsa-miR-4465	0	1	0
hsa-miR-4469	0	1	0
hsa-miR-4476	1	0	0
hsa-miR-448	0	8	0
hsa-miR-4484	0	1	0
hsa-miR-4487	1	1	0
hsa-miR-4497	0	1	0
hsa-miR-449a	0	12	0
hsa-miR-449b-5p	0	1	0
hsa-miR-449c-5p	0	1	0
hsa-miR-4500	0	1	0
hsa-miR-450a-5p	1	1	0
hsa-miR-450b-3p	0	1	0
hsa-miR-450b-5p	0	1	0
hsa-miR-451a	4	9	6
hsa-miR-452-5p	0	8	0
hsa-miR-4530	1	1	0
hsa-miR-454-3p	1	7	1
hsa-miR-455-3p	0	4	0
hsa-miR-455-5p	0	6	0
hsa-miR-4634	1	0	0
hsa-miR-4644	1	0	0
hsa-miR-4649-3p	0	1	0
hsa-miR-4656	1	0	0
hsa-miR-466	0	2	0
hsa-miR-4665-3p	1	0	0
hsa-miR-4706	1	0	0
hsa-miR-4723-5p	0	1	0
hsa-miR-4775	0	1	0
hsa-miR-4782-3p	0	1	0
hsa-miR-4787-3p	1	0	0
hsa-miR-4787-5p	0	1	0
hsa-miR-483-3p	2	4	0
hsa-miR-483-5p	3	3	1
hsa-miR-484	2	2	0
hsa-miR-485-3p	1	3	0
hsa-miR-485-5p	1	7	0
hsa-miR-486-3p	0	1	0
hsa-miR-486-5p	4	8	1
hsa-miR-487a-3p	1	1	0
hsa-miR-487b-3p	1	1	0
hsa-miR-488-5p	0	5	0
hsa-miR-489-3p	0	6	0
hsa-miR-489-5p	0	1	0
hsa-miR-490-3p	0	6	0
hsa-miR-490-5p	0	3	0
hsa-miR-491-5p	1	8	0
hsa-miR-493-3p	0	1	0
hsa-miR-493-5p	1	6	0
hsa-miR-494-3p	1	12	1
hsa-miR-495-3p	0	13	0
hsa-miR-497-5p	0	15	3
hsa-miR-498-5p	0	6	0
hsa-miR-499a-5p	0	4	0
hsa-miR-5003-3p	0	1	0
hsa-miR-500a-3p	0	3	0
hsa-miR-500a-5p	0	1	0
hsa-miR-501-3p	1	1	1
hsa-miR-501-5p	0	4	0
hsa-miR-502-3p	0	1	0
hsa-miR-502-5p	1	4	0
hsa-miR-503-3p	0	2	0
hsa-miR-503-5p	0	12	0
hsa-miR-504-5p	0	2	0
hsa-miR-505-3p	0	3	0
hsa-miR-505-5p	1	0	0
hsa-miR-506-3p	0	12	0
hsa-miR-508-3p	0	2	0
hsa-miR-508-5p	0	3	0
hsa-miR-509-3p	1	4	0
hsa-miR-509-5p	1	4	0
hsa-miR-510-5p	0	2	0
hsa-miR-5100	0	1	0
hsa-miR-511-5p	1	2	0
hsa-miR-512-3p	0	1	0
hsa-miR-512-5p	0	2	0
hsa-miR-513a-5p	0	2	0
hsa-miR-513b-5p	1	1	0
hsa-miR-514a-3p	0	2	0
hsa-miR-516b-5p	0	1	0
hsa-miR-517a-3p	0	2	0
hsa-miR-517c-3p	0	1	0
hsa-miR-518a-3p	0	1	0
hsa-miR-518b	0	1	0
hsa-miR-519a-3p	0	3	0
hsa-miR-519d-3p	0	8	0
hsa-miR-519e-3p	1	0	0
hsa-miR-520a-3p	0	3	0
hsa-miR-520b-3p	0	4	0
hsa-miR-520c-3p	0	4	0
hsa-miR-520d-3p	1	3	0
hsa-miR-520d-5p	0	2	0
hsa-miR-520e-3p	0	1	0
hsa-miR-520f-3p	1	2	0
hsa-miR-520g-3p	0	2	0
hsa-miR-522-3p	1	2	0
hsa-miR-524-5p	1	1	0
hsa-miR-525-3p	0	1	0
hsa-miR-525-5p	0	1	0
hsa-miR-526b-3p	0	1	0
hsa-miR-526b-5p	0	3	0
hsa-miR-527	1	1	0
hsa-miR-532-3p	0	1	0
hsa-miR-532-5p	0	5	0
hsa-miR-539-5p	0	8	0
hsa-miR-541-3p	0	2	0
hsa-miR-542-3p	1	9	0
hsa-miR-542-5p	1	2	0
hsa-miR-543	0	6	0
hsa-miR-544a	0	7	0
hsa-miR-545-3p	0	3	0
hsa-miR-548a-3p	1	0	0
hsa-miR-548a-5p	1	1	0
hsa-miR-548b-3p	0	1	0
hsa-miR-548b-5p	1	0	0
hsa-miR-548c-3p	0	1	1
hsa-miR-548k	0	1	0
hsa-miR-548l	1	0	0
hsa-miR-548p	0	1	0
hsa-miR-548q	1	0	0
hsa-miR-550a-3p	1	0	0
hsa-miR-551a	0	2	0
hsa-miR-551b-3p	0	2	0
hsa-miR-552-3p	0	1	0
hsa-miR-553	1	0	0
hsa-miR-556-3p	0	1	0
hsa-miR-557	1	0	0
hsa-miR-558	0	1	0
hsa-miR-561-3p	0	1	0
hsa-miR-564	0	6	0
hsa-miR-567	0	2	0
hsa-miR-568	1	0	0
hsa-miR-5691	0	1	0
hsa-miR-570-3p	0	3	0
hsa-miR-5703	0	1	0
hsa-miR-572	1	3	0
hsa-miR-573	0	3	0
hsa-miR-5739	1	0	0
hsa-miR-574-3p	3	5	0
hsa-miR-574-5p	0	1	0
hsa-miR-575	0	1	0
hsa-miR-576-3p	0	1	0
hsa-miR-576-5p	0	1	0
hsa-miR-577	0	5	0
hsa-miR-582-5p	1	3	0
hsa-miR-584-3p	0	1	0
hsa-miR-584-5p	0	4	0
hsa-miR-585-3p	0	2	0
hsa-miR-586	0	1	0
hsa-miR-588	0	3	0
hsa-miR-589-3p	0	1	0
hsa-miR-589-5p	0	1	0
hsa-miR-590-3p	0	4	1
hsa-miR-590-5p	0	7	0
hsa-miR-592	0	5	0
hsa-miR-593-5p	1	0	0
hsa-miR-595	0	1	1
hsa-miR-597-5p	0	1	0
hsa-miR-598-3p	0	4	1
hsa-miR-599	0	5	0
hsa-miR-600	0	2	0
hsa-miR-601	0	2	0
hsa-miR-603	2	2	0
hsa-miR-605-5p	0	2	0
hsa-miR-607	1	0	0
hsa-miR-6075	2	0	0
hsa-miR-608	1	3	0
hsa-miR-610	0	6	0
hsa-miR-612	1	2	0
hsa-miR-613	0	14	0
hsa-miR-614	0	2	0
hsa-miR-615-3p	0	4	0
hsa-miR-615-5p	0	2	0
hsa-miR-616-3p	0	1	0
hsa-miR-616-5p	0	3	0
hsa-miR-618	0	1	0
hsa-miR-622	1	6	0
hsa-miR-623	0	1	0
hsa-miR-624-3p	1	0	0
hsa-miR-625-3p	2	2	0
hsa-miR-625-5p	0	6	0
hsa-miR-626	0	1	0
hsa-miR-627-5p	1	2	0
hsa-miR-628-5p	0	1	0
hsa-miR-629-3p	0	3	0
hsa-miR-629-5p	1	0	0
hsa-miR-630	1	10	0
hsa-miR-632	1	2	0
hsa-miR-634	1	3	0
hsa-miR-635	0	1	0
hsa-miR-636	1	0	0
hsa-miR-637	0	2	0
hsa-miR-638	1	8	0
hsa-miR-639	0	2	0
hsa-miR-640	2	0	0
hsa-miR-641	0	1	0
hsa-miR-642a-5p	2	1	0
hsa-miR-642b-3p	1	0	0
hsa-miR-644a	0	2	0
hsa-miR-645	0	3	0
hsa-miR-646	1	6	0
hsa-miR-647	0	1	0
hsa-miR-649	1	0	0
hsa-miR-650	0	4	0
hsa-miR-652-3p	0	3	1
hsa-miR-655-3p	0	4	0
hsa-miR-656-3p	0	1	0
hsa-miR-657	0	1	0
hsa-miR-660-5p	2	2	0
hsa-miR-661	0	3	0
hsa-miR-663a	1	7	0
hsa-miR-663b	0	3	0
hsa-miR-664a-3p	0	3	0
hsa-miR-665	0	1	0
hsa-miR-668-3p	0	1	0
hsa-miR-671-5p	0	2	0
hsa-miR-675-5p	0	8	0
hsa-miR-6799-5p	1	0	0
hsa-miR-6836-3p	1	0	0
hsa-miR-6861-5p	1	0	0
hsa-miR-6875-5p	1	0	0
hsa-miR-6880-5p	1	0	0
hsa-miR-6883-5p	0	1	0
hsa-miR-7-5p	1	3	0
hsa-miR-708-3p	0	1	0
hsa-miR-708-5p	1	4	0
hsa-miR-711	3	0	0
hsa-miR-718	0	1	0
hsa-miR-744-5p	1	4	0
hsa-miR-7515	0	1	0
hsa-miR-758-3p	0	1	0
hsa-miR-760	0	3	0
hsa-miR-761	0	5	0
hsa-miR-762	0	1	0
hsa-miR-764	1	0	0
hsa-miR-765	0	3	0
hsa-miR-766-3p	1	2	0
hsa-miR-767-3p	0	1	0
hsa-miR-769-5p	0	1	0
hsa-miR-802	0	4	0
hsa-miR-873-5p	0	4	0
hsa-miR-874-3p	0	5	0
hsa-miR-875-5p	0	1	0
hsa-miR-876-3p	0	1	0
hsa-miR-877-5p	0	2	0
hsa-miR-885-5p	0	3	0
hsa-miR-887-5p	0	0	1
hsa-miR-888-5p	0	1	0
hsa-miR-892a	0	2	0
hsa-miR-892b	0	1	0
hsa-miR-9-3p	0	3	1
hsa-miR-9-5p	4	1	0
hsa-miR-922	0	1	0
hsa-miR-92a-3p	1	13	8
hsa-miR-92b-3p	1	8	0
hsa-miR-93-5p	2	9	3
hsa-miR-935	3	2	0
hsa-miR-936	0	1	0
hsa-miR-937-3p	0	2	0
hsa-miR-938	1	1	0
hsa-miR-940	1	6	0
hsa-miR-941	0	1	0
hsa-miR-942-5p	0	1	0
hsa-miR-944	0	5	0
hsa-miR-95-3p	2	3	1
hsa-miR-9500	0	1	0
hsa-miR-96-5p	0	12	2
hsa-miR-98-5p	0	13	0
hsa-miR-99a-5p	1	13	1
hsa-miR-99b-3p	0	1	0
hsa-miR-99b-5p	1	5	0
hsa-mir-10	3	0	0
hsa-mir-106	1	0	0
hsa-mir-1201	1	0	0
hsa-mir-1207	0	1	0
hsa-mir-123	1	0	0
hsa-mir-1254	0	2	0
hsa-mir-1259	0	1	0
hsa-mir-1274a	1	2	0
hsa-mir-1280	0	3	1
hsa-mir-128b	1	1	0
hsa-mir-1308	1	0	0
hsa-mir-133	1	0	0
hsa-mir-142	0	2	0
hsa-mir-145b	1	0	0
hsa-mir-149a	1	0	0
hsa-mir-181-5p	1	0	0
hsa-mir-1811a*	1	0	0
hsa-mir-1826	0	3	0
hsa-mir-19	1	0	0
hsa-mir-196	1	0	0
hsa-mir-199	1	0	0
hsa-mir-199-3p	1	0	0
hsa-mir-200	1	0	0
hsa-mir-201	1	0	0
hsa-mir-219a	1	0	0
hsa-mir-220	1	0	0
hsa-mir-220a	0	1	0
hsa-mir-29	3	0	0
hsa-mir-3064	0	1	0
hsa-mir-3607	0	1	0
hsa-mir-3613	0	1	0
hsa-mir-3676	1	0	0
hsa-mir-374-5p	1	0	0
hsa-mir-397a	1	0	0
hsa-mir-397b	1	0	0
hsa-mir-397c	1	0	0
hsa-mir-4417	0	1	0
hsa-mir-442	1	0	0
hsa-mir-4423	0	1	0
hsa-mir-45	1	0	0
hsa-mir-4532	1	0	0
hsa-mir-4731	1	0	0
hsa-mir-4792	0	1	0
hsa-mir-485	0	3	0
hsa-mir-4853p	1	0	0
hsa-mir-566	0	2	0
hsa-mir-720	3	5	0
hsa-mir-767	0	1	0
hsa-mir-769	0	1	0
hsa-mir-770	0	2	0
hsa-mir-801	2	0	0
hsa-mir-886-3p	0	1	0
hsa-mir-886-5p	0	1	0
hsa-mir-90	1	0	0
hsa-mir-923	1	0	0

## Sheet: C
Supplementary Table 1. C) Number of miRNAs associated to each cancer type in body fluids and/or tissues
Cancer Type	Only body fluids	Only tissue	Both body fluids and tissue
Acute leukemia	35	43	14
Bladder cancer	6	81	2
Breast cancer	25	171	51
Cervical cancer	9	99	18
Cholangio-carcinoma	26	16	2
Chronic leukemia	85	15	28
Colorectal cancer	1	241	29
Endometrial cancer	6	38	9
Esophageal cancer	2	139	8
Gallbladder carcinoma	4	8	2
Gastric cancer	4	259	18
Glioma	14	199	40
Hepatocellular carcinoma	0	299	12
Hodgkin Lymphoma	9	0	1
Laryngeal cancer	16	41	4
Medullo-blastoma	5	28	0
Melanoma	63	70	22
Multiple myeloma	9	11	1
NSCLC	3	253	31
Nasopharyngeal cancer	16	75	11
Non-Hodgkin Lymphoma	28	16	7
Oral cancer	1	89	4
Osteosarcoma	12	145	28
Ovarian cancer	50	92	34
Pancreatic cancer	8	120	8
Prostatic cancer	20	123	25
Renal cell carcinoma	0	112	2
Retino-blastoma	5	26	2
Thyroid cancer	7	62	19
